# Supplementary material for: The critical role of membralin in postnatal motor neuron survival and disease
Source: eLife. 2015 May 15;4:e06500. doi: 10.7554/eLife.06500 (PMC4460860; doi:10.7554/eLife.06500)
Supplement: Supplementary file 1. — Primer list for genotyping and sequencing. DOI: http://dx.doi.org/10.7554/eLife.06500.018 [file elife06500s001.zip]

Archive with 1 entries (1 files):
- elife06500s001.dot
